# Supplementary material for: Design of novel triply periodic minimal surface (TPMS) bone scaffold with multi-functional pores: lower stress shielding and higher mass transport capacity
Source: Front Bioeng Biotechnol. 2024 Jun 26;12:1401899. doi: 10.3389/fbioe.2024.1401899 (PMC11238189; doi:10.3389/fbioe.2024.1401899)
Supplement: Supplementary file 1 [file DataSheet1.ZIP]

Archive with 16 entries (15 files):
- Supplementary Material Presentation/
- Supplementary Material Presentation/Figure 2.1.png
- Supplementary Material Presentation/Figure 2.2.png
- Supplementary Material Presentation/Figure 2.3.png
- Supplementary Material Presentation/Figure 2.4.png
- Supplementary Material Presentation/Figure 2.5.png
- Supplementary Material Presentation/Figure 3.1.png
- Supplementary Material Presentation/Figure 3.10.png
- Supplementary Material Presentation/Figure 3.2.png
- Supplementary Material Presentation/Figure 3.3.png
- Supplementary Material Presentation/Figure 3.4.png
- Supplementary Material Presentation/Figure 3.5.png
- Supplementary Material Presentation/Figure 3.6.png
- Supplementary Material Presentation/Figure 3.7.png
- Supplementary Material Presentation/Figure 3.8.png
- Supplementary Material Presentation/Figure 3.9.png
